# Supplementary material for: Development of a Ratiometric Fluorescent Cu(II) Indicator Based on Poly(N-isopropylacrylamide) Thermal Phase Transition and an Aminopyridyl Cu(II) Ligand
Source: Molecules. 2023 Oct 15;28(20):7097. doi: 10.3390/molecules28207097 (PMC10609634; doi:10.3390/molecules28207097)
Supplement: Supplementary file 1 [file molecules-28-07097-s001.zip]

Archive with 1 entries (1 files):
- molecules-2150303-supplementary.pdf
